# Supplementary material for: Impact of Illicit Drug Use on Facial Fracture Patterns and Hospital Resource Utilization
Source: Craniomaxillofac Trauma Reconstr. 2025 Dec 5;18(4):51. doi: 10.3390/cmtr18040051 (PMC12732292; doi:10.3390/cmtr18040051)
Supplement: Supplementary file 1 [file cmtr-18-00051-s001.zip]

Archive with 1 entries (1 files):
- cmtr-3957733-supplementary.pdf
